# Supplementary material for: Carnosic Acid Activates the STING/IRF3 Pathway to Induce Nitric Oxide-Mediated Apoptosis in Osteosarcoma Cells
Source: Antioxidants (Basel). 2026 Mar 16;15(3):374. doi: 10.3390/antiox15030374 (PMC13024143; doi:10.3390/antiox15030374)
Supplement: Supplementary file 1 [file antioxidants-15-00374-s001.zip]

Archive with 1 entries (1 files):
- antioxidants-4143218-supplementary.pdf
